# Supplementary material for: Identification of QTL and Qualitative Trait Loci for Agronomic Traits Using SNP Markers in the Adzuki Bean
Source: Front Plant Sci. 2017 May 19;8:840. doi: 10.3389/fpls.2017.00840 (PMC5437206; doi:10.3389/fpls.2017.00840)
Supplement: Table S1 — Phenotype Data of Parents and F2 , F3 and F4 Populations. [file Table1.xlsx]

## Sheet: F2 population
Table S1 Phenotype Data of Parents and F2 , F3 and F4 Populations
Number	Sample	PHT	STT	BRP	BRN	ST1I–ST10I	PDL	PDW	PDTN	SDNPPD	SDTN	SDTWT	SD100WT	SDL	SDW	SDT	PDC	SDC	GH	STC	FLD	FLD50	PDDM25	PDDM50	PDDM75	PDDM100	LFMA	LFML	LFMW
1	Ass001	50.6	0.571	1.44	5.6	12.05	7.7	0.647	25.3	4.84	123.2	17.11	13.9535	0.701667	0.56	0.53	straw	red	erect	green	57.2	67.4	91.7	97.2	105.2	114.1	41.47	10.0196	6.8692
2	CWA108	67.802	0.546	1.4	10.9	16.7	3.56667	0.292222	20.5656	2.67411	54.2222	0.904444	1.69427	0.362222	0.274444	0.348889	black	black	twining	purple	81.3	88	113	120	123	138	5.83366	4.281	2.757
3	AS002	69	0.21	3	11	17	5.7	0.6	30	3.53333	106	9.01	8.5	0.56	0.46	0.46	black	black	twining	purple	90	101	113	119	130	141	41.4136	9.46	6.64
4	AS003	38	0.15	3	6	9	2.8	0.48	3	1.33333	4	0.27	6.75	0.5	0.41	0.4	black	black	erect	purple	50	60	81	89	97	104	19.673	6.54	4.52
5	AS004	96.5	0.47	1	11	18.5	6.1	0.44	22	4.95455	109	6.05	5.55046	0.54	0.38	0.37	black	brown	twining	green	91	104	127	133	137	141	15.7581	6.31	4.086
6	AS005	56	0.32	1	7	15	4.8	0.42	5	4	20	0.97	4.85	0.44	0.38	0.38	black	black	twining	purple	92	102	110	115	120	123	33.7332	8.252	6.18
7	AS006	68	0.45	1	7	17.5	5.2	0.42	31	4.06452	126	9.31	7.38889	0.5	0.43	0.42	black	brown	twining	purple	63	81	94	98	112	115	25.9168	7.74	5.23
8	AS007	82	0.29	1	10	23	6.4	0.5	62	4.29032	266	16.49	6.25	0.54	0.49	0.46	black	black	twining	purple	87	95	107	117	124	143	29.8318	9.282	5.64
9	AS008	71	0.29	2	4	15	4.8	0.4	11	4.45455	49	2.81	5.73469	0.47	0.44	0.38	black	brown	twining	green	82	92	109	120	125	138	15.3043	7.132	3.854
10	AS009	76	0.59	1	11	14	5.6	0.42	48	4.75	228	11.95	5.21	0.48	0.45	0.4	black	black	twining	purple	91	104	113	120	125	135	14.4118	5.71	4.04
11	AS010	111	0.25	2	6	23.5	4.2	0.45	5	3.4	17	0.89	5.23529	0.52	0.4	0.38	black	red	twining	green	57	62	82	87	106	115	24.3253	8.35	5.252
12	AS011	109	0.2	6	5	17	4.9	0.44	6	3.5	21	1.09	5.19048	0.56	0.41	0.38	black	black	twining	purple	61	69	83	89	105	112	24.8819	8.15	5.24
13	AS012	84	0.25	1	6	19.5	3.7	0.4	8	2.5	20	0.89	4.45	0.46	0.41	0.36	black	black	twining	purple	56	84	88	95	104	112	32.2675	9.54	5.882
14	AS013	95	0.65	1	8	18.5	7	0.58	10	5.4	54	3.81	7.05556	0.52	0.45	0.4	straw	red	twining	green	97	107	122	126	—	—	22.9168	6.486	5.18
15	AS015	121	0.46	3	7	21.5	5.8	0.44	38	4.60526	175	11.32	6.49	0.5	0.45	0.38	black	black	twining	purple	86	95	117	125	130	—	28.3838	9.08	5.38
16	AS016	164	0.55	2	9	15.5	5.6	0.5	53	4.09434	217	14.68	6.43	0.52	0.45	0.44	black	black	twining	purple	80	90	106	117	121	124	23.9816	8.73	5.01
17	AS017	141	0.24	5	3	14	5.2	0.45	14	4.5	63	3.38	5.36508	0.48	0.4	0.39	straw	red	twining	green	52	61	84	91	96	106	16.5516	7.43	4.074
18	AS018	89	0.49	1	6	26	5.1	0.44	13	4.76923	62	2.63	4.24194	0.48	0.38	0.36	straw	brown	twining	green	80	89	94	104	111	120	16.5794	7.504	3.622
19	AS019	71	0.21	5	4	16	5.5	0.46	4	3.75	15	1.33	8.86667	0.53	0.47	0.4	black	black	twining	purple	88	96	104	109	115	119	22.4705	7.788	4.71
20	AS021	82	0.23	2	7	13	5	0.52	21	4	84	5.3	6.30952	0.48	0.45	0.4	black	black	twining	purple	67	81	91	95	106	118	18.7863	7.102	4.63
21	AS022	79	0.29	4	5	17	5.1	0.44	25	4.88	122	9.21	7.54918	0.5	0.45	0.38	straw	brown	twining	green	57	67	86	94	106	115	16.4402	5.958	4.02
22	AS023	58	0.17	1	1	13	5.2	0.42	6	4.33333	26	1.17	4.5	0.52	0.38	0.37	black	black	twining	purple	56	63	81	86	94	112	25.2124	6.86	5.81
23	AS024	72	0.19	3	5	10	5.1	0.46	14	3.28571	46	3.91	8.5	0.52	0.48	0.42	black	black	twining	purple	91	102	117	124	130	137	21.6576	5.818	5.388
24	AS025	97	0.22	5	4	17.5	5	0.44	12	6.16667	74	3.95	5.33784	0.48	0.38	0.38	black	black	twining	purple	90	96	105	112	116	119	13.0776	5.5	3.958
25	AS026	57	0.38	1	6	17	5	0.46	31	5.67742	176	7.99	4.53	0.44	0.38	0.36	black	black	twining	purple	80	89	97	105	112	118	21.8148	6.97	5.21
26	AS027	81.5	0.27	1	10	11	5.6	0.48	32	4.125	132	7.24	5.49	0.48	0.38	0.36	black	black	twining	purple	62	81	95	103	109	115	13.781	6.05	4.112
27	AS028	97	0.16	0	0	12	5.5	0.44	7	4.57143	32	1.65	5.15625	0.46	0.37	0.36	black	red	twining	green	57	62	79	90	101	114	9.6413	5.514	3.87
28	AS029	48	0.32	3	6	11.5	4.8	0.5	11	2.63636	29	2.01	6.93103	0.54	0.45	0.42	black	black	twining	purple	81	88	111	114	117	119	10.7166	5.088	3.53
29	AS030	54	0.55	1	11	10.5	5.9	0.48	42	5.38095	226	11.87	5.23	0.48	0.38	0.37	straw	brown	erect	green	81	91	109	117	122	124	17.5773	6.91	4.688
30	AS031	45	0.44	2	6	10	5.8	0.55	24	3.33333	80	5.76	7.2	0.52	0.5	0.42	black	black	erect	purple	62	82	88	95	110	120	29.1284	8.322	5.71
31	AS032	172	0.72	1	12	12	5.7	0.48	118	6.27119	740	48.59	6.57	0.5	0.43	0.4	straw	brown	twining	green	81	93	97	113	123	144	39.0892	10.71	6.76
32	AS035	90	0.31	1	6	17	4.2	0.44	10	2.1	21	1.23	5.85714	0.48	0.4	0.38	black	black	twining	purple	52	61	79	87	103	112	12.5916	6.02	4
33	AS036	33	0.26	1	9	10	4.7	0.44	35	4.28571	150	5.92	3.94	0.44	0.4	0.4	black	black	erect	purple	59	83	95	104	112	115	11.5908	5.992	3.88
34	AS037	53	0.18	4	3	13	5	0.48	10	2.9	29	1.41	4.86207	0.44	0.44	0.4	black	black	twining	purple	54	63	—	—	—	—	19.7025	9.17	4.16
35	AS038	105	0.26	1	6	16	4.8	0.45	43	3.30233	142	9.74	6.85	0.5	0.43	0.38	black	black	twining	purple	51	62	77	80	95	137	18.931	8.85	4.58
36	AS040	115	0.29	1	3	30	4.8	0.44	6	3.66667	22	1.35	6.13636	0.52	0.42	0.4	black	black	twining	purple	49	65	78	82	97	118	28.2538	11.18	3.814
37	AS041	47	0.17	3	3	16	5.2	0.46	9	3.33333	30	1.74	5.8	0.5	0.45	0.42	black	black	twining	purple	49	61	88	97	104	123	20.1647	8.6	4.628
38	AS043	142	0.4	1	6	41	7.5	0.58	39	5.58974	218	16.53	7.43	0.62	0.43	0.38	straw	brown	twining	green	71	84	100	112	121	137	22.4652	7.9	5.15
39	AS044	113	0.33	1	7	27	5.4	0.48	43	2.93023	126	7.74	6.14286	0.5	0.45	0.42	black	black	twining	purple	56	70	89	98	105	114	26.1973	8.5	5.82
40	AS045	76	0.45	3	6	14	6.5	0.46	36	5.19444	187	14.77	7.89	0.5	0.39	0.36	black	brown	twining	green	79	91	102	109	115	117	34.5439	5.17	6.82
41	AS046	68	0.26	1	4	15	5.2	0.42	9	3	27	1.33	4.92593	0.48	0.43	0.4	black	red	twining	green	61	72	87	92	103	110	23.2958	7.97	4.49
42	AS047	51	0.13	1	5	18	4.4	0.42	7	2	14	0.96	6.85714	0.52	0.45	0.42	black	black	twining	purple	47	57	77	83	97	108	23.8054	7.982	5.5
43	AS048	118	0.46	1	6	21	6	0.5	47	3.51064	165	12.72	7.81	0.54	0.42	0.4	black	black	twining	purple	86	94	109	114	117	121	18.8839	7.26	4.9
44	AS049	85	0.29	4	4	17	5.2	0.48	12	4	48	2.31	4.8125	0.5	0.49	0.44	black	black	twining	purple	72	90	96	103	110	118	26.3146	8.5	6
45	AS050	73	0.33	3	5	19	5.6	0.44	21	4.90476	103	8.47	8.2233	0.56	0.46	0.42	black	black	twining	purple	82	93	103	109	114	119	29.8523	8.46	6.36
46	AS051	181	0.45	2	9	22	6.1	0.48	71	4.91549	349	26.6	7.2	0.56	0.42	0.38	black	black	twining	purple	83	95	109	120	130	142	37.3016	9.57	7.158
47	AS052	119	0.41	1	6	23	5.2	0.45	34	5.32353	181	10.69	6.04	0.48	0.42	0.42	black	brown	twining	green	87	92	111	120	126	134	24.1941	7.72	5.18
48	AS053	126	0.45	1	11	18	6.3	0.52	55	5.36364	295	19.61	6.43	0.52	0.43	0.42	straw	red	twining	green	92	105	113	121	128	142	26.8702	8.18	5.91
49	AS054	54	0.26	4	4	10	4.2	0.4	7	4.14286	29	2.04	7.03448	0.54	0.45	0.4	black	black	twining	purple	80	93	102	109	113	119	34.832	9.26	6.75
50	AS055	81	0.19	6	4	12	5.6	0.44	15	3.66667	55	4.59	8.34545	0.54	0.39	0.38	black	black	twining	purple	58	66	89	97	104	112	27.0551	9.88	4.96
51	AS056	63	0.32	1	10	12	5.2	0.4	22	5.81818	128	6.75	5.27344	0.44	0.4	0.39	straw	brown	twining	green	71	87	95	103	109	115	10.4143	5.482	3.6
52	AS057	52	0.25	1	4	11	4.1	0.5	9	3.11111	28	1.35	4.82143	0.5	0.44	0.42	black	black	twining	purple	47	58	77	83	95	104	30.1809	8.48	6.42
53	AS058	182	0.78	2	6	39	5.8	0.44	183	4.04918	741	47.99	6.78	0.5	0.48	0.45	black	black	twining	purple	89	102	112	123	130	136	39.1594	10.87	5.89
54	AS060	140	0.37	1	5	42	7.6	0.58	29	5.72414	166	15.31	9.23	0.58	0.48	0.46	straw	brown	twining	purple	90	100	105	114	119	125	27.5374	8.33	5.98
55	AS061	109.5	0.55	2	8	30	6.3	0.58	62	4.16129	258	23.76	9.25	0.58	0.48	0.46	black	black	twining	purple	91	100	113	120	128	143	50.4651	10.12	8.33
56	AS062	92	0.27	2	3	25	5.6	0.48	17	3.58824	61	5.16	8.45902	0.56	0.45	0.44	black	black	twining	purple	93	102	116	124	131	139	27.1722	8.25	5.72
57	AS063	110	0.25	3	8	14	6.3	0.48	15	4.8	72	4.65	6.45833	0.56	0.49	0.46	black	black	twining	purple	68	92	106	114	121	125	22.8787	6.53	5.89
58	AS064	85	0.38	2	5	10.5	4.4	0.48	3	3	9	0.78	8.66667	0.53	0.4	0.38	black	black	twining	purple	92	102	107	114	122	125	27.7577	7.46	5.98
59	AS065	69	0.31	2	5	16	4.8	0.44	13	4.15385	54	2.59	4.7963	0.5	0.47	0.46	straw	brown	twining	green	51	57	78	92	101	106	10.37	5.18	3.97
60	AS066	136	0.44	1	8	22	6.9	0.58	70	4.3	301	32.5	10.75	0.62	0.49	0.44	black	black	twining	purple	92	103	117	125	135	146	22.3771	9.08	5.18
61	AS067	125	0.33	2	4	20.5	5.6	0.6	20	3.6	72	6.48	9	0.6	0.5	0.4	straw	brown	twining	green	83	94	109	120	128	146	29.231	9.67	5.7
62	AS068	79	0.64	1	7	29	5.5	0.46	51	3.35294	171	14.19	8.25	0.5	0.45	0.42	black	red	twining	green	91	100	114	125	132	139	27.9514	7.72	5.88
63	AS069	131	0.38	2	8	19	6.1	0.52	59	3.86441	228	17.18	7.49	0.53	0.49	0.42	black	black	twining	purple	81	93	109	117	121	126	23.3328	8.48	5.38
64	AS070	91	0.39	1	5	17	5.4	0.47	37	3.86486	143	12.46	8.73	0.52	0.55	0.5	black	black	twining	purple	88	95	111	118	123	131	24.4447	7.56	5.52
65	AS071	109	0.23	—	5	20.2	7.6	0.6	27	3.11111	84	9.92	11.8095	0.64	0.42	0.42	black	black	semi-erect	purple	93	108	132	138	144	148	20.1263	7.55	4.14
66	AS072	68	0.35	1	6	16	5.4	0.46	25	3.68	92	6.03	6.55435	0.52	0.39	0.38	black	black	semi-erect	purple	90	99	115	121	125	139	22.4171	6.48	5.38
67	AS073	35	0.23	2	4	11	4.8	0.46	12	4.41667	53	2.65	5	0.46	0.51	0.46	straw	red	erect	green	54	62	81	89	98	104	7.5447	5.4	2.8
68	AS075	83.5	0.31	—	7	16	6.3	0.56	38	3.63158	138	13.37	9.69	0.66	0.48	0.44	black	black	twining	purple	98	110	127	136	140	146	31.8813	8.63	6.8
69	AS076	55	0.37	2	7	18	6	0.46	17	4.82353	82	6.57	8.0122	0.54	0.49	0.48	straw	brown	twining	green	82	93	103	109	114	119	20.8982	7.15	5.09
70	AS078	92	0.64	1	10	16.5	7	0.52	21	7.71429	162	14.52	8.46	0.58	0.47	0.44	straw	red	twining	green	99	110	133	137	—	—	27.0606	8.4	5.8
71	AS079	75	0.24	2	6	24	6.1	0.48	9	6.44444	58	5.07	8.74138	0.61	0.46	0.38	black	black	twining	purple	93	102	115	125	132	140	24.5978	7.68	5.5
72	AS080	92	0.46	3	6	13	5.7	0.48	41	3.02439	124	9.06	7.30645	0.52	0.43	0.4	black	black	twining	purple	79	90	97	111	114	119	26.9239	7.62	6
73	AS081	75	0.46	1	7	30	6	0.44	29	7.31034	212	13.49	6.38	0.5	0.45	0.44	straw	brown	twining	green	60	69	84	90	95	106	26.0305	7.81	5.62
74	AS082	54	0.39	2	6	13	5.2	0.48	26	2.34615	61	3.67	6.01639	0.5	0.45	0.41	black	black	twining	purple	51	67	88	93	99	105	20.7753	7.38	5.2
75	AS083	72	0.21	5	9	15.5	4.4	0.46	10	2.5	25	1.59	6.36	0.54	0.45	0.4	black	black	semi-erect	purple	53	67	80	90	103	108	19.2488	6.13	5.04
76	AS084	95	0.39	3	6	17	5.8	0.42	70	4.15714	291	21	7.19	0.5	0.47	0.4	black	black	twining	purple	94	102	112	120	128	140	16.8754	5.69	4.48
77	AS085	62	0.49	1	8	21	5.5	0.45	45	4.13333	186	12.74	6.85	0.5	0.48	0.45	black	black	twining	purple	92	100	111	119	125	136	23.5588	7.62	5.61
78	AS086	161	0.24	1	5	35	6.1	0.48	13	5.46154	71	5.76	8.11268	0.5	0.48	0.47	black	black	twining	purple	81	95	104	114	123	131	23.0485	7.23	5.21
79	AS088	68.5	0.42	3	6	22	7	0.6	13	4.69231	61	6.39	10.4754	0.68	0.46	0.44	straw	red	twining	green	92	104	130	137	—	—	19.9642	5.65	4.88
80	AS089	59	0.22	3	6	13	1.5	0.6	1	1	1	0.08	8	0.45	0.44	0.42	black	black	twining	purple	87	95	—	121	—	—	20.0713	7.17	5.22
81	AS090	85	0.35	1	6	18	6.2	0.46	18	5.16667	93	5.51	5.92473	0.48	0.45	0.44	black	black	twining	purple	84	92	102	111	119	125	25.7975	7.75	5.62
82	AS091	87	0.25	4	5	12.5	6	0.45	11	4.63636	51	4.07	7.98039	0.58	0.46	0.46	black	black	twining	purple	83	96	109	121	137	146	21.8026	8.19	5.03
83	AS092	78.5	0.28	5	5	18	7.3	0.6	13	2.76923	36	2.78	7.72222	0.64	0.38	0.36	straw	red	twining	green	94	104	119	132	137	146	27.0579	7.69	5.82
84	AS093	124	0.24	2	4	20	4.9	0.46	16	3.1875	51	2.61	5.11765	0.48	0.42	0.4	black	brown	twining	green	53	61	89	94	98	105	21.0946	7.16	5.48
85	AS094	87	0.18	3	4	17	5.3	0.44	23	5.30435	122	7.01	5.7459	0.5	0.41	0.38	black	black	twining	purple	87	100	110	123	128	136	23.2908	6.83	5.65
86	AS096	66	0.2	2	6	26	5.2	0.46	15	4.6	69	3.54	5.13043	0.46	0.46	0.43	black	black	twining	purple	92	102	113	121	125	128	39.3887	9.31	7.01
87	AS097	148	0.45	3	7	18.5	7.3	0.62	55	4.81818	265	24.94	9.45	0.6	0.47	0.45	black	black	twining	purple	94	104	120	129	135	142	33.2197	8.72	7.05
88	AS099	96	0.58	1	7	22	5.3	0.5	34	4.35294	148	13.39	9.03	0.51	0.44	0.4	black	black	twining	purple	82	95	108	117	124	133	26.5865	8.6	5.98
89	AS100	180	0.26	5	3	11	4.8	0.48	19	3.42105	65	3.53	5.43077	0.5	0.45	0.44	black	black	twining	purple	57	61	88	95	104	114	33.5601	8.15	6.63
90	AS101	87	0.6	4	7	12.5	7.2	0.5	40	6.95	278	21.89	7.98	0.55	0.48	0.45	straw	brown	twining	green	93	104	—	—	—	—	24.5775	8.24	5.79
91	AS102	76	0.37	1	6	13	8.6	0.46	34	5.26471	179	17.57	9.83	0.62	0.5	0.46	straw	brown	twining	green	89	96	105	115	121	126	26.0381	7.52	6.08
92	AS103	92.5	0.35	1	9	47.5	5.7	0.56	39	4.33333	169	12.72	7.37	0.56	0.42	0.4	black	black	twining	purple	91	100	108	117	132	146	23.0723	8.09	5.9
93	AS104	100	0.41	1	8	22	5.7	0.5	21	5.85714	123	7.078	5.75447	0.5	0.46	0.4	black	brown	twining	green	81	93	97	107	115	120	20.3806	7.48	4.96
94	AS105	75.5	0.26	2	7	27.2	6.3	0.4	45	4.77778	215	16.19	7.18	0.56	0.45	0.41	black	black	twining	purple	93	105	121	130	135	146	22.782	7.99	5.47
95	AS106	96	0.26	3	5	13	5.3	0.48	11	3.63636	40	2.47	6.175	0.52	0.44	0.4	black	black	twining	purple	93	100	113	121	126	131	22.9528	7.2	5.4
96	AS107	101.5	0.28	2	7	13.5	5.8	0.48	39	4.64103	181	9.66	5.37	0.48	0.47	0.44	black	black	twining	purple	90	98	106	113	119	127	30.1214	9.55	5.98
97	AS109	115	0.46	2	6	24	5.8	0.5	16	4	64	4.39	6.85937	0.52	0.44	0.44	black	black	twining	purple	91	91	104	110	115	120	30.1047	8.75	6.32
98	AS110	96	0.5	1	7	20.5	5.8	0.56	35	4.14286	145	10.25	6.8	0.54	0.49	0.44	black	black	twining	purple	92	104	119	125	132	146	25.2065	7.66	5.53
99	AS111	89	0.64	1	10	19.5	5.9	0.5	21	3.57143	75	6.82	9.09333	0.54	0.42	0.4	black	black	twining	purple	90	100	110	117	123	128	22.1185	7.6	4.82
100	AS112	74	0.27	3	6	14	4.6	0.46	10	3.6	36	2.04	5.66667	0.52	0.46	0.44	black	black	twining	purple	57	60	90	97	103	107	14.0171	7.05	4.81
101	AS113	75	0.39	1	10	27	6.1	0.5	27	4.2963	116	9.08	7.82759	0.56	0.5	0.44	straw	red	twining	green	88	94	103	107	113	118	52.2556	9.11	5.72
102	AS114	276	0.43	1	10	29	6.9	0.62	73	4.79452	350	28.49	7.85	0.58	0.43	0.38	straw	brown	twining	green	82	96	104	117	132	147	26.0948	12.51	8
103	AS115	49	0.27	1	4	16	5	0.46	19	2.52632	48	2.58	5.375	0.52	0.42	0.36	black	black	semi-erect	purple	57	65	82	92	103	116	20.5947	6.45	5.2
104	AS117	71	0.34	1	8	15.5	7.1	0.48	6	5.33333	32	1.79	5.59375	0.52	0.44	0.4	straw	brown	twining	green	82	92	107	119	—	—	14.3226	8.17	3.65
105	AS118	72.5	0.31	2	4	13	4.8	0.52	15	4	60	4.04	6.73333	0.52	0.47	0.44	black	black	twining	purple	93	104	120	128	136	143	17.2528	6.91	4.4
106	AS119	89	0.32	4	5	19	5.6	0.45	18	4.94444	89	6.95	7.80899	0.52	0.48	0.46	black	black	twining	purple	100	109	130	—	—	—	29.1092	9.22	6
107	AS120	105	0.28	1	7	19.5	5.1	0.5	15	2.93333	44	3.58	8.13636	0.62	0.47	0.46	black	brown	twining	green	61	75	87	100	108	114	24.823	7.27	5.63
108	AS121	70	0.32	1	8	15	7.1	0.6	31	3.48387	108	10.01	9.26852	0.62	0.46	0.42	black	black	twining	purple	92	104	125	139	144	148	25.4273	7.65	5.52
109	AS123	89	0.38	1	8	16	6	0.5	12	5.25	63	4.44	7.04762	0.48	0.45	0.38	straw	brown	twining	green	86	95	111	115	121	128	25.0584	8.78	5.73
110	AS125	87	0.47	2	5	16	5.6	0.44	36	7	252	14.97	6.55	0.5	0.45	0.42	straw	brown	twining	green	93	105	128	132	—	—	25.2175	6.95	5.75
111	AS126	73	0.3	1	6	21	5.6	0.44	9	5.22222	47	3.16	6.7234	0.5	0.46	0.4	black	black	twining	purple	90	99	110	116	123	132	21.3882	6.42	5.37
112	AS127	83	0.32	1	10	10	5.8	0.5	42	4.42857	186	11.73	5.88	0.52	0.39	0.38	black	black	twining	purple	72	86	101	114	122	128	21.2844	7.5	5.1
113	AS128	47	0.3	2	3	16	5.2	0.4	13	4.07692	53	2.76	5.20755	0.5	0.46	0.4	black	red	twining	green	60	67	86	91	95	113	18.4063	6.08	4.79
114	AS129	49	0.32	3	5	17	4.5	0.42	8	3.375	27	1.62	6	0.46	0.48	0.48	black	black	twining	purple	89	97	113	126	136	146	31.4352	9.33	5.89
115	AS130	109	0.74	1	7	20	7.1	0.58	96	4.85417	466	41.49	8.85	0.6	0.44	0.44	straw	brown	twining	green	91	100	105	113	118	126	38.1037	9.62	6.78
116	AS131	168	0.59	1	9	43	6.4	0.56	45	4.24444	191	14.34	7.52	0.54	0.4	0.38	black	black	twining	purple	71	92	111	132	137	146	33.9663	10.82	5.58
117	AS132	75	0.65	1	10	11	6.3	0.46	70	5.25714	368	16.58	4.29	0.46	0.51	0.48	straw	brown	twining	green	93	102	119	123	126	—	13.0763	5.52	3.89
118	AS133	48.5	0.23	2	6	15.5	5.3	0.64	3	3	9	1.12	12.4444	0.7	0.42	0.4	black	black	twining	purple	77	91	114	—	—	127	17.8925	8.47	4.68
119	AS134	179	0.3	1	5	27	4.6	0.5	7	3.85714	27	1.92	7.11111	0.46	0.45	0.4	black	black	twining	purple	59	88	101	121	133	147	17.9766	6.39	4.77
120	AS135	115	0.36	1	7	18	5.4	0.44	66	5.09091	336	22.33	6.37	0.52	0.45	0.4	black	black	twining	purple	71	93	97	112	124	136	20.7144	6.75	5.32
121	AS136	106	0.43	1	7	18.5	5.3	0.5	12	3.58333	43	3.09	7.18605	0.56	0.44	0.4	straw	brown	twining	green	55	70	87	96	110	115	28.5469	8.89	6.46
122	AS137	99	0.58	1	8	18	5.2	0.44	40	3.375	135	7.95	5.82	0.52	0.41	0.36	black	black	twining	purple	96	102	108	115	123	132	23.2254	7.51	5.28
123	AS138	89	0.37	2	6	23	5.6	0.44	63	5.90476	372	28.11	6.21	0.48	0.39	0.38	straw	brown	twining	green	79	93	97	107	120	135	27.4387	8.32	5.91
124	AS139	64	0.29	3	4	13	5	0.45	15	4.2	63	3.06	4.85714	0.48	0.39	0.36	black	brown	twining	green	53	67	79	87	94	112	28.539	8.01	6.62
125	AS140	25	0.11	2	4	17	3.4	0.46	5	2.6	13	0.55	4.23077	0.48	0.4	0.4	black	brown	twining	green	57	66	80	91	98	105	6.4279	4.31	2.62
126	AS141	28	0.22	3	11	9.5	5.2	0.49	1	4	4	0.25	6.25	0.55	0.48	0.44	black	black	twining	purple	88	96	103	111	—	118	15.3369	6.62	4.38
127	AS142	82	0.31	1	9	16	6.6	0.5	11	4.54545	50	3.71	7.42	0.54	0.4	0.38	black	black	twining	purple	78	91	—	117	—	124	19.6477	6.65	5.12
128	AS143	34	0.19	1	5	16	5.8	0.44	16	5.25	84	4.57	5.44048	0.5	0.41	0.38	black	brown	twining	green	81	96	103	109	113	118	20.6355	7.22	7.41
129	AS144	112	0.23	5	4	19.5	5	0.45	15	4.93333	74	3.78	5.10811	0.48	0.43	0.4	black	black	twining	purple	59	64	81	89	97	104	20.1585	6.72	5.24
130	AS145	52	0.15	4	4	12	5.4	0.44	2	6.5	13	0.76	5.84615	0.48	0.47	0.42	straw	brown	twining	green	99	109	119	127	131	137	27.3563	7.3	5.9
131	AS146	86	0.51	1	6	22	4.5	0.44	22	2.90909	64	4.94	7.71875	0.52	0.4	0.4	black	black	twining	purple	83	93	97	117	123	135	22.4069	7.29	5.07
132	AS147	77	0.43	1	5	31	6	0.4	11	5.63636	62	3.89	6.27419	0.54	0.43	0.4	straw	brown	twining	green	96	106	120	124	—	—	14.6113	5.43	3.93
133	AS148	163	0.53	1	8	26	6.6	0.48	34	5.73529	195	13.22	6.56	0.54	0.45	0.44	straw	red	twining	green	81	97	115	120	124	129	20.8599	7.98	4.406
134	AS149	31	0.21	1	7	7.5	3.3	0.48	4	2.5	10	0.76	7.6	0.5	0.44	0.4	straw	brown	semi-erect	green	94	103	114	—	—	124	9.0409	4.132	3.16
135	AS150	28	0.22	2	6	11.5	3.5	0.5	3	2.66667	8	0.46	5.75	0.44	0.44	0.44	black	black	semi-erect	purple	93	103	121	—	—	124	6.6667	3.208	2.898
136	AS156	107	0.42	1	5	18.5	5.2	0.5	26	4.42308	115	6.87	5.97391	0.5	0.51	0.4	black	black	twining	purple	65	82	95	102	106	112	16.5535	7.66	4.158
137	AS159	46	0.34	2	6	19	6.1	0.4	1	1	1	0.02	2	0.3	0.42	0.4	black	red	twining	green	91	104	—	117	—	124	12.772	5.67	3.564
138	AS163	43.5	0.27	1	7	15	5	0.5	6	2.83333	17	1.17	6.88235	0.54	0.38	0.37	black	black	erect	purple	94	106	136	140	146	148	24.5698	6.63	5.69
139	AS172	34	0.21	1	4	18	3.4	0.46	8	2.125	17	0.75	4.41176	0.46	0.39	0.34	black	black	twining	purple	54	72	89	—	—	109	8.7994	4.55	3.15
140	AS179	122	0.23	2	7	17	5.9	0.47	58	4.22414	245	16.86	6.95	0.58	0.4	0.39	black	black	twining	purple	90	97	105	115	124	137	34.0356	9.12	6.72
141	AS184	86.5	0.21	2	5	18.5	4.2	0.5	4	3.75	15	0.97	6.46667	0.52	0.48	0.42	black	brown	twining	green	92	100	113	119	—	124	28.2404	8.02	5.91
142	AS188	84	0.4	5	5	17	5.3	0.42	8	3.125	25	2.04	8.16	0.58	0.44	0.4	black	black	twining	purple	83	95	126	131	137	144	—	—	—

## Sheet: F3 population
Number	Sample	PHT	STT	BRP	BRN	ST1I–ST10I	PDL	PDW	PDTN	SDNPPD	SDTN	SDTWT	SD100WT	SDL	SDW	SDT	PDC	SDC	GH	STC	FLD	FLD50	PDDM25	PDDM50	PDDM75	PDDM100	LFMA	LFML	LFMW
1	ass001	42.2	0.548	3	4	15.8	8.14	0.624	13.9	5.19	72.9	12.683	17.5088	0.758	0.629	0.575	straw	red	erect	green	55	62	76	90	100	106	42.721	10.345	7.064
2	CWA108	64.2	0.56	2	11.4	27.4	4.46	0.2425	19.6	5	95	1.334	1.364	0.414	0.276	0.258	black	black	twining	purple	92	99	128	—	135	140	15.27	6.72	4.02
3	AS002	51	0.28	4	5	21	5.6	0.43	9	5.11111	46	2.85	6.19565	0.53	0.45	0.41	black	black	twining	purple	67	77	79	85	89	92	40.6136	9.26	6.14
4	AS005	43	0.29	0	0	12	4	0.42	5	3.6	18	0.66	3.66667	0.41	0.35	0.33	black	black	twining	purple	63	71	—	78	—	85	29.7332	7.252	5.18
5	AS006	56	0.51	2	6	11	8.7	0.42	58	7	406	42.42	10.21	0.62	0.49	0.45	black	—	erect	green	58	72	75	88	98	107	25.1148	7.84	5.03
6	AS007	138	0.51	2	7	20	7	0.48	45	3.4	153	7.34	4.79739	0.5	0.42	0.38	black	black	twining	purple	81	88	92	97	103	108	27.8518	8.67	5.64
7	AS009	114	0.59	1	5	14	6.2	0.44	33	5.06061	167	9.57	5.84	0.55	0.41	0.38	black	black	erect	purple	76	89	91	99	108	114	12.5156	5.21	3.64
8	AS010	63	0.67	2	5	14	7.1	0.47	96	4.82292	463	53.1	11.44	0.66	0.53	0.49	straw	red	erect	green	45	66	63	79	92	102	23.3263	7.95	5.352
9	AS011	39	0.28	0	0	15	4.3	0.52	9	3.22222	29	1.25	4.31034	0.59	0.39	0.33	black	brown	twining	green	49	66	75	84	90	96	24.4121	8.06	5.11
10	AS012	27	0.38	5	8	18	6.3	0.43	8	4.5	36	2.33	6.47222	0.59	0.42	0.38	black	brown	twining	green	62	75	—	93	—	105	30.2975	9.14	5.05
11	AS013	46	0.5	2	8	17	7.8	0.41	26	7.26923	189	19.21	10.25	0.64	0.54	0.45	straw	red	erect	green	55	64	70	88	96	107	20.6748	5.98	4.53
12	AS015	86	0.41	2	5	20	5.2	0.5	5	4	20	0.83	4.15	0.52	0.37	0.35	black	black	twining	purple	51	69	—	81	—	97	20.5321	9.23	5.42
13	AS016	76	0.51	2	6	16	6.2	0.43	40	10.275	411	17.52	4.17	0.45	0.4	0.37	—	black	twining	green	56	68	71	84	96	103	23.1524	8.52	4.98
14	AS017	19	0.28	0	0	11	5.8	0.46	2	5	10	0.77	7.7	0.58	0.45	0.4	straw	red	erect	green	56	66	—	80	—	94	14.8515	7.13	3.548
15	AS021	74	0.38	3	3	19	6	0.44	32	5.90625	189	8.59	5.66	0.52	0.42	0.37	black	red	twining	green	49	60	69	85	96	102	15.8962	6.243	4.01
16	AS022	32	0.42	1	3	22	5.6	0.44	11	6.27273	69	4.01	5.81159	0.55	0.45	0.4	straw	brown	erect	green	50	68	76	87	96	105	17.5407	5.969	4.82
17	AS023	158	0.44	5	2	17	4.5	0.48	1	2	2	0.12	6	0.56	0.39	0.33	black	black	twining	green	50	72	—	—	—	108	25.8756	6.88	5.71
18	AS024	48	0.45	4	7	12	6.8	0.52	52	5.44231	283	17.12	6.1	0.61	0.42	0.38	black	brown	erect	green	54	62	69	82	97	111	19.6866	5.241	5.1257
19	AS025	45	0.28	3	5	18	5.6	0.48	4	4.75	19	0.96	5.05263	0.47	0.41	0.38	black	black	twining	purple	69	79	—	82	—	92	13.1241	5.51	3.896
20	AS027	74	0.36	1	5	13	6	0.42	12	5.5	66	3.07	4.65152	0.45	0.42	0.38	straw	brown	twining	green	58	69	71	82	91	98	12.7821	5.96	3.121
21	AS028	45	0.38	0	0	19	4.5	0.42	4	3.25	13	0.6	4.61538	0.46	0.41	0.39	black	red	erect	green	60	73	—	82	—	96	9.5542	5.461	3.56
22	AS029	51	0.39	5	3	11	5.2	0.52	8	4.375	35	1.19	3.4	0.52	0.39	0.37	black	black	erect	purple	59	68	75	86	95	102	10.1321	4.68	3.23
23	AS030	36	0.41	2	3	12	6.1	0.48	20	5.65	113	3.96	3.52	0.52	0.41	0.38	straw	brown	erect	green	60	70	74	85	94	101	16.5893	6.72	4.31
24	AS031	26	0.33	0	0	18	5.4	0.44	5	4.6	23	1.19	5.17391	0.56	0.43	0.39	black	black	erect	purple	60	74	—	85	—	97	15.3214	7.23	4.61
25	AS032	89	0.51	2	5	22	5.4	0.38	28	7.10714	199	7.39	3.73	0.44	0.38	0.33	straw	brown	twining	green	58	70	75	86	94	102	41.0232	10.98	7.66
26	AS035	89	0.53	1	4	13	5.5	0.5	2	3.5	7	0.52	7.42857	0.55	0.5	0.45	black	brown	erect	green	51	72	—	—	—	108	12.6879	6.35	4.51
27	AS037	92	0.36	1	7	18	5.2	0.45	6	4.66667	28	1.28	4.57143	0.49	0.43	0.39	black	red	twining	green	75	82	—	90	—	102	18.7421	9.45	4.09
28	AS038	127	0.63	2	6	19	5.4	0.47	6	5.16667	31	1.39	4.48387	0.53	0.41	0.34	straw	red	twining	green	52	80	—	98	—	109	18.931	8.85	4.58
29	AS040	39	0.47	2	1	19	5.8	0.56	12	5.66667	68	4.71	6.92647	0.56	0.44	0.41	straw	red	erect	green	59	71	—	—	—	111	27.6143	10.68	3.512
30	AS041	187	0.45	2	2	22.5	6.2	0.48	29	4.62069	134	5.49	4.3	0.46	0.38	0.35	black	black	twining	purple	61	79	85	93	105	115	23.2657	8.79	4.98
31	AS043	101	0.35	0	0	16	5	0.47	4	4.75	19	0.96	5.05263	0.55	0.43	0.39	straw	brown	twining	green	63	85	—	90	—	102	21.4751	7.78	5.15
32	AS044	67	0.35	2	2	22	4.9	0.54	3	3	9	0.66	7.33333	0.55	0.45	0.41	black	red	twining	green	65	80	—	82	—	95	21.2131	8.12	4.76
33	AS045	73	0.65	1	6	20	6.1	0.41	5	6.2	31	1.17	3.77419	0.46	0.35	0.33	black	brown	twining	green	68	78	—	90	—	108	34.8769	5.18	6.89
34	AS048	126	0.62	1	8	17.5	5.8	0.52	58	4.93103	286	21.15	7.77	0.54	0.45	0.41	black	black	twining	purple	77	87	90	103	111	121	19.8657	7.56	4.97
35	AS049	94	0.43	3	5	26	5.6	0.49	4	3.75	15	0.63	4.2	0.49	0.37	0.31	black	black	twining	purple	50	75	—	85	—	96	23.3686	8.12	5.38
36	AS050	83	0.55	3	6	15	5.8	0.52	12	3.75	45	3.18	7.06667	0.58	0.45	0.43	black	black	twining	purple	79	91	92	99	112	116	30.8213	8.75	6.89
37	AS052	71	0.61	1	9	14.5	6	0.49	7	4.42857	31	1.41	4.54839	0.49	0.4	0.38	black	brown	twining	green	79	86	—	—	—	98	22.8941	7.21	4.68
38	AS053	174	0.65	2	8	23	6.8	0.43	81	5.87654	476	36.26	7.7	0.57	0.48	0.45	straw	red	twining	green	77	90	92	105	117	125	26.8812	8.19	5.92
39	AS057	23	0.31	1	2	9	4	0.43	2	2	4	0.13	3.25	0.47	0.39	0.34	black	black	twining	purple	68	89	—	—	—	105	26.8809	7.32	5.46
40	AS058	126	0.81	2	7	31	7	0.49	26	5.07692	132	10.3	7.83	0.58	0.48	0.45	straw	red	twining	green	80	93	94	100	111	122	39.2678	10.95	5.93
41	AS060	100	0.88	1	9	24	6.1	0.46	30	5.33333	160	9.29	5.82	0.56	0.46	0.43	straw	brown	twining	green	79	89	91	100	107	116	28.5675	8.56	5.88
42	AS061	58	0.6	6	7	19	6.2	0.42	38	5.60526	213	14.23	6.8	0.58	0.45	0.42	straw	brown	twining	—	72	79	85	92	102	111	46.4654	9.89	8.21
43	AS062	134	0.72	1	8	31	7.2	0.52	49	4.30612	211	14.56	7	0.61	0.46	0.44	black	black	twining	purple	48	58	69	86	99	119	28.2136	8.27	5.75
44	AS065	58	0.28	6	2	14	4.3	0.46	7	3.42857	24	1.67	6.95833	0.58	0.42	0.4	straw	brown	erect	green	78	82	—	97	—	125	9.8734	5.06	3.84
45	AS066	123	0.63	2	7	20	6.4	0.45	24	4.66667	112	8.63	7.77	0.63	0.47	0.46	black	brown	twining	green	70	80	90	105	113	121	23.2646	9.38	5.26
46	AS067	162	0.5	3	9	17	7.2	0.43	36	8.52778	307	20.49	6.73	0.61	0.45	0.43	straw	brown	twining	green	69	85	88	99	111	125	29.9675	9.97	5.73
47	AS068	53	0.41	4	3	13	5.6	0.43	13	5.07692	66	4.01	6.07576	0.56	0.42	0.41	straw	red	twining	green	68	79	85	92	99	105	25.9846	7.89	5.31
48	AS069	45	0.35	1	5	17	5.6	0.42	16	5.25	84	3.669	4.36786	0.5	0.41	0.37	black	brown	erect	green	68	77	83	90	96	102	24.3561	8.66	5.57
49	AS070	31	0.34	4	5	9.5	5.4	0.5	8	4.375	35	1.82	5.2	0.47	0.45	0.33	straw	brown	erect	green	74	85	—	93	—	101	22.1217	7.32	5.46
50	AS071	105	0.38	0	0	39	5.8	0.52	3	7.33333	22	1.63	7.40909	0.55	0.43	0.4	black	black	twining	purple	72	84	—	—	—	99	29.1423	7.46	4.07
51	AS072	38	0.38	2	7	11	5.2	0.27	12	2.66667	32	0.81	2.53125	0.47	0.33	0.31	black	black	erect	green	65	74	82	89	93	96	22.5237	6.28	5.42
52	AS073	70	0.62	1	5	16	5.4	0.46	5	4.8	24	0.6	2.5	0.47	0.34	0.31	straw	red	erect	green	62	79	80	94	102	116	9.2131	5.21	2.76
53	AS075	65	0.52	3	7	23	6	0.49	21	6.2381	131	9.92	7.56	0.55	0.43	0.4	straw	brown	twining	green	68	78	85	91	99	105	33.6745	8.89	6.86
54	AS076	87	0.73	2	10	13	6.5	0.48	18	4.66667	84	3.25	3.86905	0.5	0.39	0.35	—	brown	erect	green	76	85	92	100	108	119	20.7346	7.02	5.13
55	AS078	40	0.64	1	7	20	6.2	0.52	4	5.25	21	1.6	7.61905	0.53	0.45	0.42	straw	red	erect	green	78	89	—	95	—	105	26.0636	8.38	5.45
56	AS079	65	0.38	5	3	22	5.8	0.5	6	5.33333	32	2.33	7.28125	0.55	0.43	0.41	straw	brown	twining	green	73	81	—	99	—	111	21.5348	6.98	4.56
57	AS080	29	0.41	1	4	12	4.8	0.45	10	4.3	43	1.5	3.48837	0.45	0.33	0.31	black	brown	erect	green	66	74	85	92	98	102	26.8365	7.58	5.96
58	AS081	98	0.38	2	1	27	3.2	0.46	4	1	4	0.23	5.75	0.48	0.46	0.41	straw	brown	twining	green	55	75	—	93	—	105	25.6305	7.56	5.47
59	AS084	35	0.33	2	6	14	6.2	0.41	16	7.8125	125	6.81	5.46	0.51	0.45	0.42	straw	black	erect	purple	70	78	86	95	106	111	19.3154	6.56	4.21
60	AS085	21	0.42	1	5	15	5.5	0.46	9	5.11111	46	2.16	4.69565	0.5	0.43	0.39	black	black	erect	purple	70	76	85	93	99	102	25.5438	7.69	5.68
61	AS086	47	0.46	1	5	17	6.1	0.51	19	4.84211	92	5.58	6.06522	0.54	0.46	0.44	straw	brown	twining	green	65	72	83	92	97	102	22.4215	7.01	5.12
62	AS088	69	0.64	4	6	20.5	7.8	0.5	23	5.30435	122	13.51	11.08	0.71	0.55	0.47	straw	red	twining	green	74	85	90	95	101	105	20.8545	5.85	4.96
63	AS091	108	0.49	3	7	24	6.6	0.51	40	5.45	218	14.78	6.59	0.57	0.46	0.41	straw	black	twining	purple	72	79	85	91	97	102	21.7625	8.08	5.25
64	AS092	133	0.63	1	5	22	5.6	0.53	7	3.57143	25	1.39	5.56	0.55	0.48	0.45	straw	red	twining	green	80	93	94	100	111	116	28.2178	7.89	5.78
65	AS093	136	0.45	4	2	35	5.2	0.43	18	4.72222	85	4.55	5.35294	0.52	0.4	0.38	straw	brown	twining	green	54	60	72	80	90	97	21.1943	7.19	5.68
66	AS094	97	0.32	2	7	19	5.6	0.46	21	4.85714	102	5.52	5.41	0.58	0.42	0.33	black	brown	twining	green	69	77	81	86	90	94	25.1678	6.96	5.74
67	AS096	65	0.46	3	5	19	5.8	0.41	41	6.95122	285	12.06	4.29	0.48	0.38	0.31	straw	black	twining	purple	68	78	84	90	95	102	37.6451	9.01	6.88
68	AS097	101	0.35	2	6	16	6.5	0.44	29	6.93103	201	16.62	8.32	0.62	0.51	0.46	straw	brown	twining	green	70	77	85	92	99	105	33.5631	8.78	7.13
69	AS099	51	0.63	2	13	14	6.4	0.43	32	6.59375	211	19.64	9.42	0.66	0.51	0.48	black	black	twining	purple	78	89	95	105	113	123	26.4869	8.56	5.46
70	AS100	39	0.53	2	7	17	5.9	0.44	21	5.7619	121	4.34	3.58678	0.52	0.45	0.41	black	black	erect	green	54	61	80	86	91	96	30.1432	8.02	6.58
71	AS101	44	0.67	3	6	12	6.6	0.46	12	5.75	69	4.91	7.11594	0.63	0.45	0.42	straw	brown	erect	green	79	89	94	103	112	119	25.4875	8.45	5.38
72	AS102	57	0.54	4	5	13	7	0.43	18	7.72222	139	8.14	5.76	0.56	0.46	0.37	straw	brown	erect	green	64	72	80	86	93	98	24.9851	7.76	6.28
73	AS103	158	0.66	1	8	31.5	6.1	0.53	14	4.14286	58	4.39	7.56897	0.58	0.47	0.44	black	black	twining	purple	69	79	85	96	107	115	20.9838	7.75	5.46
74	AS104	63	0.38	2	5	19	6.1	0.45	32	5.1875	166	8.94	5.32	0.51	0.42	0.38	black	brown	twining	green	67	75	82	90	96	102	22.5326	7.88	5.03
75	AS105	35	0.31	2	6	24	5.5	0.45	31	3.93548	122	6.41	5.25	0.56	0.44	0.37	straw	red	twining	green	58	67	75	86	95	105	22.4562	7.91	5.37
76	AS107	57	0.51	2	3	14	5.6	0.45	19	4.84211	92	4.5	4.8913	0.54	0.41	0.39	straw	brown	twining	green	60	70	76	84	90	99	33.0314	9.98	6.05
77	AS109	34	0.31	4	4	15	4.5	0.51	4	2.5	10	0.9	9	0.63	0.48	0.45	black	black	erect	purple	85	96	—	98	—	101	28.5847	8.25	6.43
78	AS110	91	0.63	2	7	16.5	6.6	0.42	35	6.08571	213	12.66	5.77	0.56	0.42	0.4	straw	brown	twining	green	80	89	95	106	115	120	25.5137	7.69	5.46
79	AS111	97	0.62	1	6	16	5.8	0.45	18	5.22222	94	5	5.31915	0.58	0.42	0.38	straw	brown	twining	green	80	87	94	102	109	117	25.0321	7.87	4.96
80	AS112	190	0.6	1	4	20	6.3	0.45	33	3.75758	124	6.35	5.13	0.58	0.45	0.38	black	brown	twining	green	60	70	82	90	95	102	15.2137	7.08	4.78
81	AS113	38	0.42	1	6	8	5.6	0.47	8	4.25	34	2.13	6.26471	0.49	0.47	0.41	straw	red	erect	green	70	87	—	98	—	116	47.4236	9.01	5.98
82	AS114	142	0.3	1	6	25	5.5	0.43	44	3.63636	160	9.74	5.96	0.49	0.43	0.4	straw	brown	twining	green	62	68	78	84	88	94	26.1321	12.47	8.41
83	AS117	142	0.69	1	7	20	5.8	0.48	4	4.5	18	1.41	7.83333	0.57	0.46	0.39	straw	brown	twining	green	75	85	—	96	—	104	13.4567	8.05	3.55
84	AS120	53	0.32	1	5	19	5.5	0.43	10	5.2	52	3.41	6.55769	0.58	0.44	0.41	black	brown	twining	green	64	70	80	85	89	92	25.5231	7.58	5.79
85	AS121	53	0.51	1	12	12.5	7.8	0.5	103	6.21359	640	60.39	9.56	0.62	0.48	0.43	black	brown	twining	green	80	87	95	106	114	123	24.4533	7.53	5.46
86	AS123	34	0.36	2	4	16	6	0.43	21	4.28571	90	4.67	5.18889	0.48	0.4	0.38	straw	brown	erect	green	61	67	75	83	89	91	25.3498	8.79	5.78
87	AS125	40	0.68	1	8	15	6.4	0.42	78	7.19231	561	30.53	5.53	0.56	0.45	0.41	straw	brown	erect	green	66	76	80	88	93	105	26.2411	7.16	5.86
88	AS126	74	0.48	3	7	14	5	0.53	9	6.66667	60	1.93	3.21667	0.46	0.39	0.37	black	black	twining	purple	63	75	79	85	89	91	20.5216	6.12	5.07
89	AS127	30	0.26	5	6	13	5	0.46	9	4.55556	41	1.64	4	0.49	0.39	0.34	black	black	erect	purple	83	90	97	102	109	114	21.7251	7.62	5.43
90	AS129	31	0.4	3	5	19	6.4	0.47	30	7.03333	211	13.81	6.53	0.49	0.45	0.38	black	black	erect	—	70	77	85	92	100	105	30.4562	9.12	5.75
91	AS130	88	0.55	2	6	19	5.6	0.44	51	5.70588	291	21.11	7.43	0.58	0.48	0.43	straw	brown	erect	green	60	67	74	83	95	102	37.5168	9.32	6.57
92	AS131	64	0.35	2	5	19	5.4	0.46	11	6.90909	76	2.93	3.85526	0.43	0.37	0.36	black	black	erect	green	55	63	70	79	85	94	33.4138	10.61	5.39
93	AS132	60	0.35	1	6	22	5.6	0.42	18	7.05556	127	5.2	4.09	0.51	0.37	0.32	straw	brown	twining	green	61	69	77	83	92	99	14.0752	5.36	3.98
94	AS133	20	0.33	0	0	10	6.1	0.5	1	5	5	0.53	10.6	0.68	0.5	0.46	black	black	erect	purple	60	72	—	—	—	82	15.7698	8.21	3.97
95	AS134	72	0.4	2	5	27	3.4	0.35	3	3.33333	10	0.23	2.3	0.39	0.29	0.27	black	black	twining	purple	66	79	—	—	—	90	17.2131	6.01	4.58
96	AS135	67	0.45	2	5	19	6	0.41	24	7.16667	172	8.18	4.74	0.48	0.41	0.37	black	red	twining	green	62	71	81	90	95	102	21.6215	6.01	5.41
97	AS136	39	0.38	4	4	16	5	0.38	2	5	10	0.38	3.8	0.43	0.33	0.31	straw	brown	erect	green	64	78	—	—	—	100	26.3521	8.21	6.33
98	AS137	59	0.5	4	19	10.5	5.8	0.5	4	4.75	19	0.55	2.89474	0.48	0.36	0.27	black	black	twining	purple	79	89	—	96	—	101	22.6751	7.14	5.06
99	AS138	45	0.33	2	6	17	4.3	0.5	4	3	12	0.35	2.91667	0.39	0.34	0.3	straw	brown	twining	green	80	92	—	107	—	119	25.4127	8.01	5.32
100	AS139	67	0.45	3	4	11	5	0.44	2	4.5	9	0.36	4	0.42	0.36	0.35	black	brown	twining	green	70	80	—	—	—	116	24.5213	7.61	6.32
101	AS140	145	0.51	1	4	15	5.7	0.48	35	4.65714	163	10.5	6.49	0.55	0.44	0.43	straw	brown	twining	green	53	73	84	96	108	121	8.8731	4.62	2.73
102	AS142	100	0.51	3	8	17.5	7.2	0.5	31	5.51613	171	13.29	7.81	0.6	0.45	0.4	straw	black	twining	purple	66	80	90	101	113	123	20.6134	6.86	5.75
103	AS143	40	0.46	1	3	21	5.1	0.5	3	3.33333	10	0.48	4.8	0.49	0.3	0.25	black	brown	twining	green	80	93	—	99	—	103	18.9687	6.89	5.43
104	AS144	29	0.36	1	1	17	5.8	0.45	9	6.22222	56	2.71	4.83929	0.51	0.4	0.38	straw	brown	erect	green	65	73	80	89	96	102	21.4153	6.93	5.45
105	AS145	63	0.34	6	8	8	6.3	0.47	5	4.6	23	1.28	5.56522	0.53	0.39	0.36	straw	brown	twining	green	82	91	—	103	—	116	25.8749	7.01	5.45
106	AS146	130	0.56	1	6	23	5	0.48	6	4.33333	26	1.68	6.46154	0.53	0.41	0.39	straw	brown	twining	green	78	90	—	106	—	119	21.6752	7.01	4.89
107	AS147	54	0.43	2	6	23	6	0.42	1	5	5	0.23	4.6	0.4	0.41	0.37	—	—	twining	green	70	83	—	—	—	91	13.6318	5.17	3.63
108	AS150	49	0.59	2	7	16	6.1	0.47	31	5.16129	160	7.02	4.47	0.49	0.38	0.35	black	brown	twining	green	80	88	95	104	117	125	7.8431	3.46	2.92
109	AS188	89	0.41	6	7	17	5.8	0.48	16	5.375	86	5.27	6.12791	0.54	0.38	0.36	straw	red	twining	green	72	80	86	92	99	105	28.6751	8.52	5.64

## Sheet: F4 population 
Number	Sample	PHT	STT	BRP	BRN	ST1I–ST10I	PDL	PDW	PDTN	SDNPPD	SDTN	SDTWT	SD100WT	SDL	SDW	SDT	PDC	SDC	GH	STC	FLD	FLD50	PDDM25	PDDM50	PDDM75	PDDM100	LFMA	LFML	LFMW
1	ass001	43.752	0.63	2	3.8	15.8	10.43	0.804	17.2	7.42	90.2	18.82	20.91	0.834	0.592	0.654	straw	red	erect	green	50	59	105	—	—	115	—	—	—
2	CWA108	50.2	0.446	2	5.2	20	3.92	0.24	16	4.6	88	1.626	2.25	0.4	0.3	0.36	black	black	twining	purple	95	104	130	—	—	149	6.2	4.13	2.67
3	AS002-1	42	0.378	1	3	31	6.05	0.57175	6	4.25	39	1.476	3.785	0.4691	0.3493	0.3708	straw	black	twining	purple	64	66	119	—	—	130	32.51	7.9	6.04
4	AS002-2	21	0.328	2	2	11	7.38	0.4848	28	8.2	146	7.628	5.225	0.4674	0.3592	0.3868	straw	brown	semi-erect	green	62	68	103	—	—	111	38.2	9.41	5.95
5	AS004	15	0.265	1	4	10	4.3	0.254	1	4	4	0.139	3.475	0.4609	0.2978	0.29	black	red	semi-erect	green	63	69	113	—	—	124	16.6	6.22	4.37
6	AS006	51	0.701	1	5	21	9.78	0.6596	63	8.6	293	46.689	15.935	0.6433	0.4721	0.502	black	—	twining	green	50	56	102	—	—	110	25.7	7.75	5.21
7	AS008	53	0.328	1	4	15	7.94	0.4898	17	8	100	5.579	5.579	0.4858	0.3646	0.4046	straw	brown	twining	green	69	77	109	—	—	121	15.23	7.11	3.86
8	AS009-1	52	0.608	2	7	13	6.8	0.436	37	6	139	5.949	4.28	0.4607	0.3393	0.388	straw	black	erect	purple	73	99	111	—	—	123	13.72	5.54	3.92
9	AS009-2	24	0.345	2	5	11	6.4	0.461	7	7.6	57	2.029	3.56	0.4178	0.3203	0.3758	black	brown	erect	green	74	101	112	—	—	123	14.13	5.53	4.09
10	AS010	73	0.703	2	7	15	9.44	0.6342	74	10.4	466	54.548	11.706	0.6108	0.4876	0.4972	straw	red	twining	green	45	57	99	—	—	109	23.75	8.26	5.38
11	AS011-2	21	0.343	2	4	10	5.24	0.487	22	5	95	4.108	4.324	0.4667	0.3481	0.3428	black	black	twining	purple	44	50	93	—	—	104	24.12	8.13	5.21
12	AS012	30	0.49	2	3	19	8.2	0.5848	31	7.8	148	12.137	8.201	0.5703	0.4261	0.4336	straw	red	semi-erect	green	42	51	91	—	—	104	31.27	9.34	5.52
13	AS013	64	0.564	3	5	15	10.42	0.6688	37	9	180	18.37	10.206	0.6742	0.4559	0.4416	straw	red	erect	green	58	77	112	—	—	123	21.35	6.15	5.11
14	AS015	61	0.28	2	2	17	6.28	0.2496	7	8	25	1.43	5.72	0.5571	0.3866	0.3844	black	brown	twining	purple	43	68	113	—	—	124	24.79	8.47	5.66
15	AS016-2	34	0.405	1	2	16	5.86	0.2496	21	9	90	3.421	3.801	0.4282	0.3363	0.3684	black	brown	twining	green	59	67	83	—	—	110	23.4	8.78	5.09
16	AS017	49	0.477	1	3	16	6.98	0.5288	46	7.4	190	15.067	7.93	0.5344	0.4185	0.4334	straw	red	erect	green	49	57	91	—	—	109	15.21	7.04	4.01
17	AS021-1	27	0.327	3	3	11	6.85	0.4485	23	7	124	6.917	5.578	0.4801	0.3628	0.4094	black	red	semi-erect	green	43	56	102	—	—	111	15.89	6.13	4.02
18	AS021-2	27	0.376	2	2	18	6.22	0.2554	14	6	30	1.176	3.92	0.428	0.3297	0.3856	straw	brown	semi-erect	green	64	68	113	—	—	124	16.24	6.79	3.95
19	AS022	61	0.36	3	1	12	8.68	0.324	13	6	33	2.396	7.261	0.5476	0.4208	0.508	straw	brown	twining	green	45	59	93	—	—	109	16.75	5.78	4.16
20	AS024-1	43	0.524	2	6	13	7.6	0.4692	58	7.8	257	15.417	5.999	0.5236	0.3732	0.3828	black	brown	erect	green	57	65	101	—	—	110	20.2	5.64	5.11
21	AS024-2	44	0.409	1	3	17	6.475	0.56325	22	5.5	54	3.653	6.765	0.5506	0.392	0.439	black	brown	erect	green	49	57	102	—	—	111	21.44	5.63	5.27
22	AS025	31	0.482	1	5	13	6.28	0.5582	43	6.6	145	9.461	6.525	0.4936	0.3965	0.4196	black	black	semi-erect	purple	61	70	103	—	—	111	13.17	5.54	3.92
23	AS026-2	26	0.375	1	2	8	4.32	0.4512	6	4.8	—	—	2.529	0.389	0.2768	0.2882	black	brown	semi-erect	purple	74	104	118	—	—	132	20.34	6.81	5.99
24	AS028	23	0.441	2	0	12	5.8	0.5872	10	4.4	15	1.39	9.267	0.5773	0.4755	0.5208	straw	red	erect	green	47	58	101	—	—	111	9.58	5.54	3.64
25	AS030	16	0.222	3	0	14	5.4	0.2745	2	10	—	—	5.04	0.4471	0.3267	0.3494	—	brown	erect	green	50	63	106	—	—	117	17.34	6.93	4.65
26	AS031	14	0.311	7	0	10	3.66667	0.576	3	3	2	0.073	3.65	0.6195	0.451	0.465	black	black	erect	purple	55	65	97	—	—	106	28.73	7.79	4.82
27	AS032	31	0.434	1	4	29	6.3	0.5484	24	8.8	172	9.389	5.459	0.4496	0.3745	0.4052	straw	brown	twining	green	57	65	96	—	—	106	39.7	10.01	6.81
28	AS037-1	22	0.285	5	0	18	6.1	0.55475	4	5.25	24	0.87	3.625	0.4516	0.3302	0.388	black	red	twining	green	47	59	103	—	—	114	19.2	9.13	4.04
29	AS037-2	32	0.41	1	1	25	6.08	0.4932	14	5.8	43	2.415	5.616	0.473	0.3796	0.4156	black	brown	twining	green	43	51	99	—	—	109	18.88	9.01	4.35
30	AS038-1	34	0.598	2	0	17	8.78	0.6828	27	8.4	113	13.012	11.515	0.5972	0.4732	0.4778	straw	red	semi-erect	green	47	59	96	—	—	108	18.94	8.72	4.59
31	AS038-2	29	0.403	2	2	17	5.78	0.473	16	5.4	85	5.172	6.085	0.4925	0.3765	0.4124	—	red	twining	green	47	59	99	—	—	109	17.62	8.63	4.53
32	AS038-4	23	0.281	5	0	13	5.7	0.6062	7	5.2	28	2.248	8.029	0.6137	0.4334	0.4496	straw	black	semi-erect	purple	47	59	93	—	—	106	18.54	8.64	4.51
33	AS040	36	0.469	1	0	27	9.46	0.6916	22	9.2	127	16.941	13.339	0.6381	0.5055	0.5116	straw	red	erect	green	45	59	97	—	—	108	27.95	11.13	3.65
34	AS043	23	0.284	8	0	19	5.86	0.4646	8	6.2	38	1.934	5.089	0.4531	0.3656	0.4336	straw	brown	erect	green	48	58	96	—	—	107	22.13	7.86	5.12
35	AS044-1	34	0.35	2	2	25	5.84	0.54	6	4.6	23	1.569	6.822	0.5238	0.4092	0.4682	straw	red	erect	green	51	57	101	—	—	109	26	8.57	5.79
36	AS048-1	18	0.332	6	1	12	5.88	0.3828	5	5	35	2.763	7.894	0.5558	0.4389	0.4544	black	brown	erect	purple	57	66	102	—	—	111	18.87	7.24	4.95
37	AS048-2	32	0.407	2	2	11	5.9	0.5044	17	6.6	90	4.771	5.301	0.4967	0.3571	0.4118	straw	brown	semi-erect	green	66	73	104	—	—	113	18.94	7.41	4.93
38	AS051	42	0.36	2	3	22	6.18	0.5658	15	6.2	74	4.08	5.514	0.5247	0.3584	0.3962	straw	black	semi-erect	purple	71	99	117	—	—	130	36.92	9.42	7.28
39	AS052	21	0.303	3	1	11	4.74	0.418	—	6	32	0.655	2.113	0.3725	0.267	0.2686	black	brown	semi-erect	green	75	103	111	—	—	123	24.31	7.76	5.27
40	AS058-1	58	0.955	3	10	13	9.9	0.601	134	8.6	733	65.384	8.92	0.6399	0.4441	0.455	straw	red	twining	green	42	52	104	—	—	113	39.24	10.97	5.72
41	AS060	52	0.355	2	2	22	5.12	0.5092	11	4.8	34	1.932	5.682	0.4653	0.3729	0.3798	straw	brown	semi-erect	green	56	62	96	—	—	105	28.59	8.45	6.04
42	AS061-1	62	0.384	4	4	15	5.82	0.5344	35	5.8	165	12.491	7.57	0.507	0.4083	0.4582	straw	brown	twining	green	55	64	101	—	—	110	48.47	9.91	8.03
43	AS061-2	20	0.45	3	2	14	5.26	0.4978	17	6.4	19	1.263	6.647	0.5044	0.3671	0.3936	straw	brown	semi-erect	purple	51	58	99	—	—	109	49.59	10.07	8.06
44	AS062-2	64	0.328	4	4	17	7.36	0.2202	20	6.8	117	9.996	8.544	0.5433	0.4157	0.4492	straw	brown	twining	green	59	64	102	—	—	111	29.27	8.33	5.64
45	AS065	54	0.525	2	2	26	5.66	0.4464	14	4.2	47	4.635	9.862	0.5634	0.4454	0.5084	—	brown	twining	green	46	58	99	—	—	110	9.9	5.11	3.87
46	AS066-1	37	0.372	1	3	15	5.94	0.5102	20	6.2	97	7.347	7.574	0.4999	0.3971	0.4386	black	brown	twining	green	46	64	103	—	—	112	23.51	9.49	5.36
47	AS066-2	28	0.461	2	3	14	8.4	0.4678	12	7.2	51	4.047	7.935	0.5595	0.4164	0.4412	black	black	semi-erect	green	57	63	104	—	—	113	23.49	9.41	5.34
48	AS067	34	0.451	2	8	13	8.06	0.5806	34	8.6	234	20.936	8.947	0.567	0.4435	0.4358	straw	brown	twining	green	49	58	102	—	—	111	29.46	10.05	5.62
49	AS068	34	0.486	4	3	26	6.33333	0.475667	19	4.66667	82	5.057	6.167	0.5551	0.3579	0.4292	straw	red	twining	green	49	55	101	—	—	107	26.47	7.71	5.83
50	AS069	30	0.409	3	3	14	6.8	0.2358	15	8	79	3.38	4.278	0.4255	0.3136	0.3632	straw	brown	erect	green	57	63	100	—	—	110	24.01	8.56	5.28
51	AS070	28	0.411	2	5	13	5.3	0.4226	37	4.2	128	6.156	4.809	0.4435	0.3376	0.3474	straw	red	erect	green	56	63	104	—	—	113	23.9	7.22	5.54
52	AS071	46	0.592	1	5	19	6.8	0.5644	10	4.6	30	2.303	7.677	0.5827	0.4089	0.5276	black	black	semi-erect	purple	48	55	103	—	—	111	24.56	7.75	4.23
53	AS072	24	0.391	1	7	11	5.66	0.504	18	5.2	57	3.857	6.767	0.5545	0.3642	0.4114	straw	brown	erect	green	60	68	106	—	—	117	22.4	6.41	5.49
54	AS075-1	55	0.381	2	3	26	7.7	0.5004	14	7	75	5.388	7.184	0.5629	0.3827	0.3968	black	brown	semi-erect	green	43	60	100	—	—	108	32.75	8.99	6.96
55	AS075-2	24	0.28	5	0	16	5.68	0.4498	11	5	35	2.038	5.823	0.4936	0.3534	0.4266	straw	black	semi-erect	purple	48	59	102	—	—	110	32.94	8.87	6.91
56	AS076	39	0.432	1	3	26	8.04	0.536	10	7.4	59	3.603	6.107	0.4994	0.3601	0.4352	straw	brown	erect	green	50	68	102	—	—	111	20.79	7.14	5.13
57	AS078	61	0.591	2	5	16	8.58	0.5602	38	10.2	235	15.047	6.403	0.4945	0.3711	0.5034	straw	red	erect	green	71	99	117	—	—	130	26.57	8.34	5.82
58	AS079-1	83	0.55	3	5	35	8.24	0.6	28	8.2	189	17.021	9.006	0.5875	0.4237	0.4476	straw	brown	twining	green	65	77	109	—	—	121	23.51	6.96	4.71
59	AS079-2	67	0.431	1	7	24	8.86	0.609	35	8.6	198	20.463	10.335	0.6477	0.4413	0.47	straw	red	twining	green	64	77	111	—	—	123	24.17	6.95	4.87
60	AS080-1	28	0.431	4	5	17	7.06	0.4386	20	5.8	79	4.602	5.825	0.4905	0.3578	0.3924	straw	brown	erect	green	43	51	103	—	—	112	26.77	7.94	5.62
61	AS080-2	34	0.347	3	3	12	6.98	0.605	22	7	91	9.588	10.536	0.5935	0.4552	0.491	straw	red	erect	green	51	59	103	—	—	112	26.45	7.63	5.73
62	AS080-3	19	0.287	6	0	—	4	0.5375	2	3.5	5	0.38	7.6	0.4601	0.3429	0.3434	black	black	erect	purple	46	56	98	—	—	108	26.19	7.45	5.67
63	AS081	44	0.55	1	3	19	7.56	0.614	12	7	58	4.93	8.5	0.5754	0.4115	0.4436	straw	red	twining	green	42	51	99	—	—	108	25.94	7.65	5.59
64	AS082	36	0.413	2	2	12	6.42	0.5742	24	5.6	73	8.047	11.023	0.6109	0.4612	0.5188	straw	red	semi-erect	green	50	57	101	—	—	110	21.24	7.34	5.41
65	AS084	24	0.269	6	0	12	7.86	0.4388	8	7.4	48	3.365	7.01	0.4956	0.3871	0.4382	straw	black	erect	purple	50	58	101	—	—	123	18.42	6.79	4.12
66	AS086-1	28	0.368	2	4	14	8.88	0.5018	26	9.8	153	11.194	7.316	0.5085	0.3926	0.4328	straw	brown	twining	green	55	63	99	—	—	109	23.41	7.23	5.15
67	AS088	34	0.599	2	4	21	9.32	0.588	36	10.2	172	12.037	6.998	0.5891	0.4172	0.4528	straw	red	erect	green	58	64	119	—	—	129	19.99	5.86	4.92
68	AS091-1	28	0.227	1	2	14	3.52	0.5136	10	1.8	15	1.128	7.52	0.5343	0.3929	0.4424	straw	black	erect	purple	65	77	111	—	—	121	21.68	8.09	5.14
69	AS091-2	34	0.399	2	4	20	8.3	0.4988	39	10	217	14.341	6.609	0.5491	0.384	0.393	straw	red	erect	green	65	77	103	—	—	114	22.17	8.18	5.17
70	AS092	22	0.352	1	0	20	2.1	0.484	1	2	1	0.089	8.9	0.5077	0.3412	0.425	straw	red	semi-erect	green	52	64	117	—	—	128	27.94	7.75	5.83
71	AS093	65	0.413	3	0	24	6.44	0.4532	23	7.8	107	6.455	6.033	0.4664	0.3671	0.3656	straw	brown	twining	green	38	57	100	—	—	108	21.24	7.21	5.69
72	AS094-2	27	0.202	2	2	13	7.08	0.4864	9	8.8	48	2.616	5.45	0.4614	0.3627	0.3604	black	brown	semi-erect	green	64	77	105	—	—	114	24.77	6.9	5.62
73	AS096	28	0.354	2	4	12	7.84	0.4946	19	8.8	123	5.045	4.102	0.4437	0.3301	0.3434	straw	black	semi-erect	purple	67	77	109	—	—	121	38.4	9.24	7.03
74	AS097	48	0.44	1	4	32	9.18	0.6142	11	8.8	277	25.252	9.116	0.6108	0.4323	0.437	straw	brown	semi-erect	green	57	65	104	—	—	113	33.41	8.79	7.24
75	AS099	45	0.519	2	8	15	7.82	0.5908	40	6.8	165	15.195	9.209	0.6381	0.4458	0.4484	black	black	semi-erect	purple	66	77	111	—	—	121	26.54	8.63	5.77
76	AS101	31	0.565	1	7	13	7.78	0.57	46	7.6	310	25.287	8.157	0.5486	0.4081	0.4318	straw	brown	erect	green	58	68	101	—	—	110	24.97	8.23	5.68
77	AS102-1	17	0.337	1	3	8	7.7	0.4038	17	6.8	73	2.947	4.037	0.4479	0.3185	0.3214	straw	red	erect	green	67	77	111	—	—	122	25.59	7.68	6.16
78	AS102-2	43	0.593	2	3	11	11.18	0.5856	5	9.8	188	22.707	12.078	0.6886	0.4726	0.4698	straw	red	erect	green	62	69	103	—	—	112	25.76	7.55	6.17
79	AS103-1	24	0.453	3	5	21	6.66	0.555	11	7.2	53	3.887	7.334	0.5329	0.3997	0.3982	black	black	twining	greenish purple	39	77	111	—	—	121	22.74	7.99	5.62
80	AS103-2	42	0.438	1	5	27	8.44	0.5844	19	8.2	106	8.427	7.95	0.5791	0.4034	0.4352	straw	brown	—	green	—	—	—	—	—	—	—	—	—
81	AS104	47	0.378	2	5	11	8	0.4732	48	9.2	294	16.377	5.57	0.4613	0.3683	0.3862	straw	brown	semi-erect	green	57	65	96	—	—	110	21.41	7.6	5.01
82	AS105-1	30	0.358	1	5	10	7.22	0.5598	21	8.4	113	6.668	5.901	0.5192	0.3787	0.3704	straw	red	semi-erect	green	59	66	101	—	—	110	22.79	7.94	5.55
83	AS105-2	68	0.379	2	1	28	7.82	0.51	14	9.2	79	5.339	6.758	0.5505	0.4033	0.3886	straw	red	twining	green	64	77	103	—	—	111	22.64	7.83	5.56
84	AS105-3	53	0.419	2	6	14	7.56	0.2742	14	6	57	5.024	8.814	0.564	0.4194	0.461	black	black	—	—	—	—	—	—	—	—	—	—	—
85	AS107	24	0.349	2	0	10	6	0.483	5	5.5	16	0.868	5.425	0.4513	0.3659	0.4064	straw	brown	twining	green	50	63	99	—	—	109	32.21	9.62	6.01
86	AS109-1	45	0.403	4	3	15	7.22	0.5498	13	6.6	53	3.543	6.685	0.5409	0.3858	0.434	black	black	—	—	—	—	—	—	—	—	—	—	—
87	AS109-2	23	0.217	2	1	18	5.28	0.4726	5	3	24	1.688	7.033	0.5537	0.4027	0.4052	straw	brown	erect	green	65	77	103	—	—	112	29.74	8.38	6.27
88	AS110	48	0.572	2	6	15	9.32	0.5708	53	11.2	323	23.988	7.427	0.5383	0.4093	0.4046	straw	brown	semi-erect	green	46	77	110	—	—	117	25.42	7.65	5.46
89	AS111	23	0.29	4	0	12	5.5	0.472	7	5.4	40	1.329	3.323	0.4135	0.2967	0.2908	straw	brown	erect	green	59	77	109	—	—	118	24.47	7.89	4.93
90	AS112	31	0.388	1	0	18	5.66	0.565	6	5	29	2.426	8.366	0.5334	0.4124	0.4304	black	brown	twining	green	45	50	98	—	—	107	14.92	7.12	4.61
91	AS113	58	0.397	3	3	15	10.5	0.5216	27	11.4	192	14.627	7.618	0.5511	0.4092	0.4114	straw	red	erect	green	43	57	95	—	—	106	49.92	9.12	6.04
92	AS114	47	0.465	2	2	14	7.54	0.3078	37	7.6	86	6.126	7.123	0.5318	0.388	0.409	straw	brown	twining	green	40	57	103	—	—	110	26.13	12.59	8.17
93	AS117	49	0.436	2	2	24	7.64	0.5702	32	7.8	123	8.273	6.726	0.5313	0.3746	0.4208	straw	brown	twining	green	39	51	103	—	—	111	13.95	8.13	3.49
94	AS119	26	0.329	2	2	21	4.68	0.4766	5	4.4	71	4.423	6.23	0.5004	0.3812	0.428	black	red	twining	green	57	66	102	—	—	113	29.34	9.21	6.15
95	AS121-1	40	0.519	3	2	14	7.8	0.2846	10	6.8	14	1.179	8.421	0.5994	0.4	0.4686	straw	brown	semi-erect	green	62	68	112	—	—	123	24.97	7.66	5.59
96	AS121-2	38	0.516	5	5	12	7.12	0.3008	13	7.4	78	9.535	12.224	0.6584	0.4613	0.5074	black	brown	semi-erect	green	62	68	104	—	—	113	25.43	7.77	5.56
97	AS123	30	0.425	1	3	16	5.775	0.50125	22	5.75	54	2.82	5.222	0.4714	0.3542	0.392	straw	brown	erect	green	43	59	101	—	—	111	25.25	8.78	5.74
98	AS125	32	0.568	2	9	10	7.98	0.5986	47	8	229	18.484	8.072	0.5602	0.4305	0.433	straw	brown	erect	green	57	67	101	—	—	111	25.79	7.13	5.81
99	AS126	34	0.396	4	4	21	7.84	0.5402	20	6.4	10	0.882	8.82	0.6213	0.3988	0.4406	straw	black	erect	purple	67	77	119	—	—	129	22.34	6.35	5.49
100	AS127	37	0.407	5	6	9.2	6.74	0.482	39	6.8	121	4.325	3.574	0.4459	0.2996	0.371	straw	black	erect	purple	56	65	103	—	—	111	21.44	7.67	5.32
101	AS129	34	0.645	2	6	14	7.4	0.5608	36	7.8	172	13.69	7.959	0.5565	0.4099	0.4332	black	black	erect	purple	70	78	104	—	—	113	31.03	9.22	5.84
102	AS130	—	—	—	—	—	—	—	—	—	—	—	—	—	—	—	straw	brown	erect	green	57	64	96	—	—	108	37.92	9.56	6.63
103	AS131-1	—	—	—	—	—	—	—	—	—	—	—	—	—	—	—	straw	brown	erect	green	50	58	101	—	—	108	33.53	9.95	6.04
104	AS131-2	14	0.313	5	2	16	3.96	1.2986	5	2.6	3	0.194	6.467	0.5376	0.3638	0.388333	straw	black	erect	green	38	55	100	—	—	109	34.19	10.73	5.49
105	AS133	—	—	—	—	—	—	—	—	—	63	5.606	8.898	0.5986	0.4271	0	black	black	twining	purple	48	66	98	—	—	108	16.77	8.27	4.31
106	AS134	—	—	—	—	—	—	—	—	—	—	—	—	—	—	—	black	black	twining	purple	45	66	99	—	—	110	17.69	6.33	4.56
107	AS135-1	—	—	—	—	—	—	—	—	—	—	—	—	—	—	—	straw	red	erect	green	58	65	98	—	—	107	21.03	6.33	5.39
108	AS135-2	—	—	—	—	—	—	—	—	—	—	—	—	—	—	—	straw	brown	erect	green	69	79	102	—	—	110	21.74	6.25	5.47
109	AS136-2	—	—	—	—	—	—	—	—	—	—	—	—	—	—	—	straw	red	semi-erect	green	42	57	112	—	—	123	28.51	8.74	6.49
110	AS137	24	0.488	2	6	11	8.61	0.44	5	6	—	—	—	—	—	—	straw	black	twining	purple	73	96	112	—	—	123	23.04	7.39	5.28
111	AS139-1	27	0.354	3	4	21	5.84	0.5906	13	6.4	36	2.201	6.114	0.4834	0.3829	0.4438	straw	brown	erect	green	43	59	87	—	—	104	24.99	7.66	6.32
112	AS139-2	32	0.232	5	4	12	5.654	0.3882	12	5.75	21	1.096	5.219	0.4498	0.3548	0.3818	straw	red	erect	green	44	59	89	—	—	104	25.35	7.62	6.59
113	AS140	24	0.386	2	2	11	5.5	0.4444	7	5.8	20	0.593	2.965	0.4551	0.3459	0.376	straw	red	twining	green	49	59	103	—	—	113	6.97	4.53	2.63
114	AS144	35	0.447	3	1	13	5.9	0.4734	20	6	86	4.185	4.866	0.4374	0.361	0.4292	straw	brown	erect	green	46	51	101	—	—	111	21.03	6.86	5.22
115	AS145	22	0.4	2	4	9.4	6.8	0.432	7	6.4	41	1.589	3.876	0.4401	0.3298	0.365	straw	brown	erect	green	57	64	105	—	—	113	26.69	7.27	5.79
116	AS150	32	0.413	1	6	16	7.52	0.4108	24	7.8	123	10.832	8.807	0.5763	0.4175	0.435	straw	red	twining	green	72	—	106	—	—	115	6.92	3.34	2.9
117	AS156	24	0.279	6	0	17	4.1	0.508	3	3	9	0.528	5.867	0.4299	0.3728	0.4116	straw	brown	semi-erect	green	51	59	99	—	—	108	16.53	7.61	4.23
