# Supplementary material for: Identification of QTL and Qualitative Trait Loci for Agronomic Traits Using SNP Markers in the Adzuki Bean
Source: Front Plant Sci. 2017 May 19;8:840. doi: 10.3389/fpls.2017.00840 (PMC5437206; doi:10.3389/fpls.2017.00840)
Supplement: Table S6 — UDP flavonoid glycosyl transferase (UGT) genes in the adzuki bean and comparison to sequenced legume and other plant genomes. [file Table6.xlsx]

## Sheet: Sheet1
Table S6 UDP flavonoid glycosyl transferase (UGT) genes in the adzuki bean and comparison to sequenced legume and other plant genomes
Table S6 UDP flavonoid glycosyl transferase (UGT) genes in the adzuki bean and comparison to sequenced legume and other plant genomes	Vigna angularis	Arachis duranensis	Arabidopsis thaliana	Brassica rapa	Cicer arietinum	Glycine max	Oryza sativa	Medicago truncatula	Cajanus cajan	Phaseolus vulgaris	Vigna radiata	Zea mays
Total	182	114	88	112	105	175	92	193	116	104	97	79
UGT71B	0	0	6	5	0	0	1	0	0	1	0	3
UGT71C	2	6	5	5	2	3	0	3	2	0	1	1
UGT71D1	4	3	1	2	2	1	0	1	1	2	1	0
UGT72B3	0	1	1	1	3	0	3	5	0	0	0	3
UGT72E1	2	5	3	6	2	3	0	1	1	2	1	0
UGT73B	38	16	5	10	15	26	3	41	21	16	19	1
UGT73C	22	11	7	11	7	16	12	12	15	11	11	16
UGT73D1	2	1	1	3	2	3	1	1	2	1	1	2
UGT74B1	2	3	1	1	1	2	0	2	2	2	1	0
UGT74D1	0	0	4	6	0	0	0	0	0	0	0	0
UGT74F	12	12	2	5	5	11	10	11	11	8	12	8
UGT75B	4	5	4	8	2	5	1	5	4	1	3	0
UGT76C	0	0	5	6	0	0	4	0	0	0	0	2
UGT76D1	0	0	1	1	0	0	0	0	0	0	0	0
UGT76E	2	0	12	9	1	2	1	1	2	1	1	0
UGT78D	8	3	3	1	3	9	1	2	6	5	4	0
UGT84B	4	5	3	3	3	2	0	4	1	4	2	0
UGT85A	24	11	6	6	15	40	20	45	15	19	14	15
UGT88A1	12	5	1	1	17	14	9	7	6	6	4	9
UGT89B1	4	4	3	4	3	3	10	4	2	3	1	3
UGT superfamily	40	23	14	18	22	35	16	48	25	22	21	16
